# Supplementary material for: Clomifene and Assisted Reproductive Technology in Humans Are Associated with Sex-Specific Offspring Epigenetic Alterations in Imprinted Control Regions
Source: Int J Mol Sci. 2022 Sep 9;23(18):10450. doi: 10.3390/ijms231810450 (PMC9499479; doi:10.3390/ijms231810450)
Supplement: Supplementary file 1 [file ijms-23-10450-s001.zip]

Archive with 5 entries (4 files):
- ijms-1896319-supplementary/
- ijms-1896319-supplementary/Figure S1.ART_all.pdf
- ijms-1896319-supplementary/Figure S2.ART_ET_ICSI_outliersremoved.pdf
- ijms-1896319-supplementary/Figure S3.Clomifene_all.pdf
- ijms-1896319-supplementary/Figure S4.Clomifene_outliersremoved.pdf
